# Supplementary material for: Choriocapillaris flow impairment surrounding geographic atrophy correlates with disease progression
Source: PLoS One. 2019 Feb 22;14(2):e0212563. doi: 10.1371/journal.pone.0212563 (PMC6386298; doi:10.1371/journal.pone.0212563)
Supplement: S1 Table — (XLSX) [file pone.0212563.s001.xlsx]

## Sheet: Data
ID	GENDER	AGE (years)	EYE	Follow-up time (years)	GA baseline (mm^2)	GA follow-up (mm^2)	yGR (mm)	FV500 (%)	FV1000 (%)	DIFF FV (%)	Fvout (%)	Distance from Fovea (mm)
1	M	74	OD	1.30137	0.435	0.557	0.0666828	41.258	38.209	3.049	37.982	0.47
1			OS		0.245	0.334	0.0637425	39.424	39.013	0.411	37.84	0.52
2	F	91	OD	1.2137	0.401	1.004	0.303825	48.135	42.466	5.669	42.152	1
2			OS		0.37	1.625	0.54913	48.123	42.465	5.658	42.372	0.4
3	F	77	OD	1.05753	1.01	1.83	0.328866	53.312	44.451	8.861	43.435	0.97
3			OS		0.796	1.121	0.157522	48.517	46.089	2.428	45.961	0.9
4	F	93	OD	1.29041	1.764	2.293	0.144225	44.279	41.182	3.097	40.778	0.66
5	F	89	OD	1.32055	1.533	3.42	0.462823	53.793	44.46	9.333	43.001	0.11
5			OS		2.689	4.402	0.347036	47.316	43.511	3.805	42.701	0.49
6	F	79	OD	1.1589	0.158	0.389	0.19519	44.161	38.334	5.827	37.771	0.63
7	F	91	OS	1.43836	0.305	0.503	0.109122	51.15	44.203	6.947	43.853	0.47
8	M	88	OD	1.56712	9.257	12.3	0.296469	52.828	48.02	4.808	45.889	2.62
9	F	75	OD	1.38082	11.256	11.654	0.0425828	43.163	41.443	1.72	40.454	0.71
9			OS		14.61	15.61	0.0931665	44.118	41.918	2.2	40.817	0.74
10	F	84	OS	1.23562	0.11	0.19	0.0843526	39.435	39.068	0.367	39.053	1.94
11	F	83	OD	1.28493	7.915	10.135	0.288101	43.619	41.484	2.135	40.128	0.88
11			OS		9.884	11.843	0.231517	39.582	38.752	0.83	38.365	1.41
12	F	88	OS	1.13151	0.235	0.324	0.0746279	44.571	43.124	1.447	44.996	1.42
13	F	92	OS	1.41918	0.795	1.058	0.0965091	46.262	40.99	5.272	40.263	0.42
14	M	90	OD	1.34247	2.636	6.798	0.732772	52.96	44.992	7.968	43.499	0.68
15	F	96	OS	1.32055	0.213	0.509	0.190772	49.818	44.841	4.977	44.539	0.95
16	F	83	OS	1.41918	2.763	2.92	0.0328171	43.957	44.67	-0.713	44.67	1.68
17	M	78	OD	1.54247	2.547	4.89	0.399683	42.527	38.306	4.221	38.306	0.6
17			OS		2.974	5.678	0.427561	47.049	40.071	6.978	38.226	0.12
18	F	87	OD	1.36986	0.153	0.361	0.153067	46.428	43.915	2.513	43.709	0.33
18			OS		0.139	0.57	0.278974	48.119	43.852	4.267	43.661	1.1
19	F	83	OD	1.32329	0.462	0.887	0.198068	47.915	44.335	3.58	44.178	1.42
19			OS		0.515	1.631	0.422789	51.417	46.262	5.155	45.832	1.05
20	M	74	OD	1.07671	0.501	0.599	0.0614253	47.939	46.016	1.923	45.896	0.9
21	F	79	OD	1.24658	2.798	3.398	0.13689	44.061	39.4	4.661	38.413	0.05
22	F	85	OD	1.38082	12.494	14.233	0.172346	47.906	42.473	5.433	39.809	0.52
22			OS		6.249	8.852	0.34431	48.725	43.891	4.834	42.243	1.05
23	F	82	OD	1.3589	0.1623	0.19	0.0243028	39.311	40.58	-1.269	40.622	1.2
